# Supplementary material for: Warming temperature reduces the risk of pre-harvest freezing injury and modifies variety suitability in the main winegrape-growing regions of China
Source: Hortic Res. 2025 Jul 7;12(10):uhaf176. doi: 10.1093/hr/uhaf176 (PMC12532769; doi:10.1093/hr/uhaf176)
Supplement: Web_Material_uhaf176 [file web_material_uhaf176.zip]

Archive with 2 entries (2 files):
- Supplementary-revised.docx
- Table S2.xlsx
