# Supplementary material for: Warming temperature reduces the risk of pre-harvest freezing injury and modifies variety suitability in the main winegrape-growing regions of China
Source: Hortic Res. 2025 Jul 7;12(10):uhaf176. doi: 10.1093/hr/uhaf176 (PMC12532769; doi:10.1093/hr/uhaf176)
Supplement: Web_Material_uhaf176 [file web_material_uhaf176.zip › Table S2.xlsx]

## Sheet: sheet1
Cultivar	Year	Site	Sugar	DOY.obs
CH	2003	Huailai	206	247
CH	2010	Huailai	186	253
CH	2010	Huailai	208	260
CH	2010	Huailai	213	261
CH	2010	Huailai	220	266
CH	2010	Qingtongxia	172	240
CH	2010	Qingtongxia	191	245
CH	2010	Qingtongxia	201	250
CH	2010	Yinchuan	179	248
CH	2010	Yinchuan	188	253
CH	2010	Yinchuan	193	258
CH	2010	Yongning	167	240
CH	2010	Yongning	178	244
CH	2010	Yongning	190	252
CH	2010	Yongning	196	257
CH	2002	Shihezi	186	252
CH	2002	Shihezi	208	261
CH	2002	Shihezi	220	270
CH	2003	Shihezi	187	254
CH	2003	Shihezi	207	260
CH	2003	Shihezi	220	267
CH	2006	Shihezi	177	241
CH	2006	Shihezi	186	247
CH	2006	Shihezi	191	252
CH	2006	Shihezi	205	257
CH	2010	Yinchuan	165	240
CH	2010	Yinchuan	200	263
CH	2014	Longkou	209	242
CH	2014	Longkou	215	244
CH	2015	Longkou	208	253
CH	2015	Longkou	215	255
CH	2015	Longkou	217	260
CS	2002	Qinhuangdao	203	271
CS	2002	Qinhuangdao	220	277
CS	2005	Wuwei	190	261
CS	2008	Huailai	170	265
CS	2009	Qinhuangdao	180	261
CS	2009	Qinhuangdao	184	265
CS	2009	Qinhuangdao	216	277
CS	2015	Yongning	177	250
CS	2015	Yongning	189	257
CS	2018	Hami	194	224
CS	2018	Hami	215	237
CS	2018	Yinchuan	180	234
CS	2018	Yinchuan	200	247
CS	2018	Yinchuan	215	251
CS	2018	Yinchuan	230	259
CS	2002	Qinhuangdao	184	265
CS	2002	Qinhuangdao	186	268
CS	2002	Qinhuangdao	229	286
CS	2004	Yinchuan	186	264
CS	2005	Qinhuangdao	173	262
CS	2005	Yinchuan	189	263
CS	2008	Huailai	160	258
CS	2008	Huailai	190	272
CS	2009	Qinhuangdao	170	257
CS	2009	Qinhuangdao	190	269
CS	2009	Qinhuangdao	196	273
CS	2009	Yinchuan	170	253
CS	2009	Yinchuan	181	257
CS	2009	Yinchuan	192	260
CS	2009	Yinchuan	204	272
CS	2015	Yongning	171	243
M	2003	Shihezi	193	254
M	2003	Shihezi	214	260
M	2003	Zhangye	177	249
M	2005	Zhangye	217	261
M	2005	Zhangye	227	266
M	2006	Zhangye	208	262
M	2007	Zhangye	204	259
M	2007	Zhangye	209	264
M	2007	Zhangye	224	274
M	2010	Huailai	190	243
M	2010	Huailai	205	248
M	2010	Huailai	210	253
M	2010	Huailai	220	258
M	2018	Hami	206	234
M	2001	Shihezi	174	241
M	2001	Shihezi	191	252
M	2001	Shihezi	216	264
M	2002	Shihezi	189	252
M	2002	Shihezi	210	261
M	2002	Shihezi	226	270
M	2003	Huailai	224	257
M	2003	Shihezi	227	267
M	2009	Qinhuangdao	191	269
M	2018	Hami	170	220
M	2018	Hami	188	226
M	2018	Hami	214	240
M	2018	Hami	223	248
PN	1996	Yinchuan	190	253
PN	2003	Zhangye	179	249
PN	2015	Qingtongxia	195	234
PN	2017	Yanqi	199	235
PN	2017	Yanqi	205	238
PN	2017	Yanqi	219	241
PN	1994	Yinchuan	197	244
PN	1995	Yinchuan	202	267
PN	1997	Yinchuan	193	247
PN	2015	Qingtongxia	200	241
PN	2015	Qingtongxia	220	248
R	2010	Huailai	175	253
R	2017	Hami	204	223
R	2017	Hami	212	229
R	2017	Hami	213	231
R	2017	Hami	214	226
R	2017	Hami	220	240
R	2005	Shihezi	170	241
R	2005	Shihezi	182	247
R	2005	Shihezi	188	252
R	2005	Shihezi	195	257
R	2010	Huailai	160	248
R	2017	Hami	216	234
R	2017	Hami	219	237
S	2010	Huailai	162	243
S	2010	Huailai	183	248
S	2010	Huailai	206	253
S	2010	Huailai	207	258
S	2018	Hami	186	226
S	2018	Hami	191	234
S	2018	Hami	192	237
S	2009	Qinhuangdao	185	265
S	2018	Hami	176	224
S	2018	Hami	189	230
S	2018	Hami	194	240
S	2018	Hami	200	248
